# Supplementary material for: A scoping review of antimalarial drug resistance markers in Kenya (1987–2022): toward a National Surveillance Framework and Data Repository
Source: Malar J. 2025 Nov 19;24:413. doi: 10.1186/s12936-025-05616-y (PMC12628891; doi:10.1186/s12936-025-05616-y)
Supplement: Supplementary file 2 — Additional file 2. [file 12936_2025_5616_MOESM2_ESM.xlsx]

## Sheet: 04-k13-allele-frequencies-raw
year_sample	study_county	reference	sample_size	R22K	S38C	P96Q	K108E	G112E	L116I	L119L	T126N	I134S	H136N	I148T	T149S	M157V	A174S	I178L	S182T	K189N	K189T	T192A	N217H	M253I	R255K	L258M	Q271H	I354V	V356V	S364S	L368L	K372K	Q391Q	D399N	P417P	N431S	C439C	L440L	P441A	M442V	F446I	I448M	G449A	G449D	F451Y	G453C	L457I	N458Y	D464Y
1994	kilifi	Omedo et al. - 2022 - Wellcome Open Research	94	-	-	-	-	-	-	-	-	-	-	-	-	-	-	-	-	-	-	-	-	-	-	-	-	0	1.1	-	-	-	-	-	-	-	-	-	-	-	-	-	-	-	-	-	-	-	-
1995	kilifi	Omedo et al. - 2022 - Wellcome Open Research	44	-	-	-	-	-	-	-	-	-	-	-	-	-	-	-	-	-	-	-	-	-	-	-	-	-	-	-	2.3	-	-	-	2.3	-	-	-	-	-	-	-	-	-	-	-	-	-	-
1995-1996	kilifi	Wamae et al. - 2019 - Antimicrobial Agents and Chemotherapy	148	-	0	0	0	-	-	0.7	0.7	0	0.7	0	0	0	0	1	0	-	8	0	-	-	-	1	0	0.7	-	-	-	-	-	-	0.7	-	-	-	-	-	-	-	-	-	-	-	-	-	-
1996-2003	kisumu	de Laurent et al. - 2018 - The American Journal of Tropical Medicine and Hygiene	37	-	-	-	-	-	-	-	-	-	-	-	-	-	-	-	-	-	-	-	-	-	-	-	-	-	-	-	-	-	-	-	-	-	-	-	-	-	-	-	-	-	-	-	-	-	-
1996-2003	malindi	de Laurent et al. - 2018 - The American Journal of Tropical Medicine and Hygiene	27	-	-	-	-	-	-	-	-	-	-	-	-	-	-	-	-	-	-	-	-	-	-	-	-	-	-	-	-	-	-	-	-	-	-	-	-	-	-	-	-	-	-	-	-	-	-
1997	kilifi	Omedo et al. - 2022 - Wellcome Open Research	36	-	-	-	-	-	-	-	-	-	-	-	-	-	-	-	-	-	-	-	-	-	-	-	-	-	-	-	-	-	-	-	-	-	-	-	-	-	-	-	-	-	-	-	-	-	-
1998	kilifi	Omedo et al. - 2022 - Wellcome Open Research	57	-	-	-	-	-	-	-	-	-	-	-	-	-	-	-	-	-	-	-	-	-	-	-	-	-	-	-	-	-	-	-	-	-	-	-	-	-	-	-	-	-	-	-	-	-	-
1998	kisii	Mita et al. - 2016 - Antimicrobial Agents and Chemotherapy	60	-	-	-	-	-	-	-	-	-	-	-	-	-	-	-	-	-	-	-	-	-	-	-	-	-	-	-	-	-	-	-	-	-	-	-	-	-	0	-	0	-	-	-	-	-	0
1998	kisumu	Nguetse et al. - 2017 - Malaria Journal	84	-	-	-	-	-	-	-	-	-	-	-	-	-	-	-	-	-	-	-	-	-	-	-	-	-	-	-	-	-	-	-	-	-	-	-	-	-	-	-	-	-	-	-	-	-	-
1998-1999	kilifi	Wamae et al. - 2019 - Antimicrobial Agents and Chemotherapy	146	-	0	0.7	0.7	-	-	0	0.7	0.7	0	0	0.7	0.7	0	0	3	-	15	0	-	-	-	1	0	0	-	-	-	-	-	-	0	-	-	-	-	-	-	-	-	-	-	-	-	-	-
2003	kakamega	Hemming-Schroeder et al. - 2018 - The American Journal of Tropical Medicine and Hygiene	32	-	-	-	-	-	-	-	-	-	-	-	-	-	-	-	-	-	-	-	-	-	-	-	-	-	-	-	-	-	-	-	-	-	-	-	-	-	-	-	-	-	-	-	-	-	-
2003	kilifi	Omedo et al. - 2022 - Wellcome Open Research	54	-	-	-	-	-	-	-	-	-	-	-	-	-	-	-	-	-	-	-	-	-	-	-	-	-	-	-	-	-	-	-	1.9	-	-	-	-	-	-	-	-	-	-	-	-	-	-
2003	kisumu	Hemming-Schroeder et al. - 2018 - The American Journal of Tropical Medicine and Hygiene	29	-	-	-	-	-	-	-	-	-	-	-	-	-	-	-	-	-	-	-	-	-	-	-	-	-	-	-	-	-	-	-	-	-	-	-	-	-	-	-	-	-	-	-	-	-	-
2004	kilifi	Omedo et al. - 2022 - Wellcome Open Research	59	-	-	-	-	-	-	-	-	-	-	-	-	-	-	-	-	-	-	-	-	-	-	-	-	-	-	-	-	-	-	-	-	-	-	-	-	-	-	-	-	-	-	-	-	-	-
2005	kilifi	Omedo et al. - 2022 - Wellcome Open Research	56	-	-	-	-	-	-	-	-	-	-	-	-	-	-	-	-	-	-	-	-	-	-	-	-	-	-	-	1.8	-	-	-	1.8	-	-	-	-	-	-	-	-	-	-	-	-	-	-
2005	kisumu	Hemming-Schroeder et al. - 2018 - The American Journal of Tropical Medicine and Hygiene	40	-	-	-	-	-	-	-	-	-	-	-	-	-	-	-	-	-	-	-	-	-	-	-	-	-	-	-	-	-	-	-	-	-	-	-	-	-	-	-	-	-	-	-	-	-	-
2005-2006	kilifi	Wamae et al. - 2019 - Antimicrobial Agents and Chemotherapy	146	-	0	0	0.7	-	-	0.7	0	0	0.7	0.7	0	0	0	0	1	-	10.6	0.7	-	-	-	0	0.9	0	-	-	-	-	-	-	0.7	-	-	-	-	-	-	-	-	-	-	-	-	-	-
2006	kilifi	Omedo et al. - 2022 - Wellcome Open Research	40	-	-	-	-	-	-	-	-	-	-	-	-	-	-	-	-	-	-	-	-	-	-	-	-	-	-	-	-	-	-	-	2.5	-	-	-	-	-	-	-	-	-	-	-	-	-	-
2006	kisumu	Taylor et al. - 2015 - Journal of Infectious Diseases	50	-	-	-	-	-	-	-	-	-	-	-	-	-	-	-	-	-	-	-	-	-	-	-	-	-	-	-	-	-	-	-	-	-	-	-	-	-	-	-	-	0	-	-	-	-	-
2006	siaya	Taylor et al. - 2015 - Journal of Infectious Diseases	53	-	-	-	-	-	-	-	-	-	-	-	-	-	-	-	-	-	-	-	-	-	-	-	-	-	-	-	-	-	-	-	-	-	-	-	-	-	-	-	-	0	-	-	-	-	-
2007	kilifi	Omedo et al. - 2022 - Wellcome Open Research	46	-	-	-	-	-	-	-	-	-	-	-	-	-	-	-	-	-	-	-	-	-	-	-	-	-	-	-	-	-	-	-	-	-	-	-	-	-	-	-	-	-	-	-	-	-	-
2008	kakamega	Hemming-Schroeder et al. - 2018 - The American Journal of Tropical Medicine and Hygiene	31	-	-	-	-	-	-	-	-	-	-	-	-	-	-	-	-	-	-	-	-	-	-	-	-	-	-	-	-	-	-	-	-	-	-	-	-	-	-	-	-	-	-	-	-	-	-
2008	kilifi	Omedo et al. - 2022 - Wellcome Open Research	34	-	-	-	-	-	-	-	-	-	-	-	-	-	-	-	-	-	-	-	-	-	-	-	-	-	-	-	-	2.9	-	-	-	-	-	-	-	-	-	-	-	-	-	-	-	-	-
2008	kisumu	Hemming-Schroeder et al. - 2018 - The American Journal of Tropical Medicine and Hygiene	35	-	-	-	-	-	-	-	-	-	-	-	-	-	-	-	-	-	-	-	-	-	-	-	-	-	-	-	-	-	-	-	-	-	-	-	-	-	-	-	-	-	-	-	2.9	-	-
2009	homa bay	Muwanguzi et al. - 2016 - Malaria Journal	32	-	-	-	-	-	-	-	-	-	-	-	-	-	-	-	-	-	-	-	-	-	-	-	-	-	-	-	-	-	-	-	-	-	-	-	-	-	-	-	-	-	-	-	-	-	-
2009	kilifi	Omedo et al. - 2022 - Wellcome Open Research	52	-	-	-	-	-	-	-	-	-	-	-	-	-	-	-	-	-	-	-	-	-	-	-	-	-	-	-	-	-	-	-	-	-	-	-	-	-	-	-	-	-	-	-	-	-	-
2010	kilifi	Omedo et al. - 2022 - Wellcome Open Research	69	-	-	-	-	-	-	-	-	-	-	-	-	-	-	-	-	-	-	-	-	-	-	-	-	-	-	-	-	-	-	-	-	-	-	1.4	-	-	-	-	-	-	-	-	-	-	-
2011	kilifi	Omedo et al. - 2022 - Wellcome Open Research	52	-	-	-	-	-	-	-	-	-	-	-	-	-	-	-	-	-	-	-	-	-	-	-	-	-	-	-	-	-	-	-	-	-	-	-	-	-	-	-	-	-	-	-	-	-	-
2011	kisumu	M√©nard et al. - 2016 - New England Journal of Medicine	198	-	-	-	-	-	-	-	-	-	-	-	-	-	-	-	-	-	-	-	-	-	-	-	-	-	-	-	-	-	-	-	-	-	-	-	-	-	-	-	-	-	-	-	-	-	-
2012	homa bay	Isozumi et al. - 2015 - Emerging Infectious Diseases	2918	-	-	-	-	-	-	-	-	-	-	-	-	-	-	-	-	-	-	-	-	-	-	-	-	-	-	-	-	-	-	-	-	-	0.4	-	-	0.2	-	-	-	-	-	-	-	-	-
2012	kilifi	Omedo et al. - 2022 - Wellcome Open Research	54	-	-	-	-	-	-	-	-	-	-	-	-	-	-	-	-	-	-	-	-	-	-	-	-	-	-	-	-	-	-	-	-	-	-	-	-	-	-	-	-	-	-	-	-	-	-
2012-2013	kilifi	Wamae et al. - 2019 - Antimicrobial Agents and Chemotherapy	132	-	0	0	0	-	-	0	0	0	1	0	0	0	0.8	0	0	-	15	0	-	-	-	0	0	0	-	-	-	-	-	-	0	-	-	-	-	-	-	-	-	-	-	-	-	-	-
2013	baringo	de Laurent et al. - 2018 - The American Journal of Tropical Medicine and Hygiene	34	-	-	-	-	-	-	-	-	-	-	-	-	-	-	-	-	-	-	-	-	-	-	-	-	-	-	-	-	-	-	-	-	-	-	-	-	-	-	-	-	-	-	-	-	-	-
2013	homa bay	Isozumi et al. - 2015 - Emerging Infectious Diseases	250	-	-	-	-	-	-	-	-	-	-	-	-	-	-	-	-	-	-	-	-	-	-	-	-	-	-	-	-	-	-	-	-	-	0	-	-	0	-	-	-	-	-	-	-	-	-
2013	kericho	de Laurent et al. - 2018 - The American Journal of Tropical Medicine and Hygiene	43	-	-	-	-	-	-	-	-	-	-	-	-	-	-	-	-	-	-	-	-	-	-	-	-	-	-	-	-	-	-	-	-	-	-	-	-	-	-	-	-	-	-	-	-	-	-
2013	kilifi	Omedo et al. - 2022 - Wellcome Open Research	83	-	-	-	-	-	-	-	-	-	-	-	-	-	-	-	-	-	-	-	-	-	-	-	-	-	-	1.2	-	-	-	-	2.4	-	-	-	-	-	-	-	-	-	-	-	-	-	-
2013	kisii	de Laurent et al. - 2018 - The American Journal of Tropical Medicine and Hygiene	47	-	-	-	-	-	-	-	-	-	-	-	-	-	-	-	-	-	-	-	-	-	-	-	-	-	-	-	-	-	-	-	-	-	-	-	-	-	-	-	-	-	-	-	-	-	-
2013	kisumu	de Laurent et al. - 2018 - The American Journal of Tropical Medicine and Hygiene	41	-	-	-	-	-	-	-	-	-	-	-	-	-	-	-	-	-	-	-	-	-	-	-	-	-	-	-	-	-	-	-	-	-	-	-	-	-	-	-	-	-	-	-	-	-	-
2013	kisumu	de Laurent et al. - 2018 - The American Journal of Tropical Medicine and Hygiene	47	-	-	-	-	-	-	-	-	-	-	-	-	-	-	-	-	-	-	-	-	-	-	-	-	-	-	-	-	-	-	-	-	-	-	-	-	-	-	-	-	-	-	-	-	-	-
2013	malindi	de Laurent et al. - 2018 - The American Journal of Tropical Medicine and Hygiene	39	-	-	-	-	-	-	-	-	-	-	-	-	-	-	-	-	-	-	-	-	-	-	-	-	-	-	-	-	-	-	-	-	-	-	-	-	-	-	-	-	-	-	-	-	-	-
2013-2014	kisumu	Kamau et al. - 2015 - The Journal of Infectious Diseases	108	-	-	-	-	-	-	-	-	-	-	-	-	-	-	-	-	-	-	-	-	-	-	-	-	-	-	-	-	-	-	-	-	-	-	-	-	-	-	-	-	-	-	-	-	-	-
2014	kilifi	Omedo et al. - 2022 - Wellcome Open Research	56	-	-	-	-	-	-	-	-	-	-	-	-	-	-	-	-	-	-	-	-	-	-	-	-	-	-	-	-	-	-	-	-	-	-	-	-	-	-	-	-	-	-	-	-	-	-
2014	kisumu,homa bay	Osborne et al. - 2021 - Scientific Reports	228	0.2	-	0.3	0.2	0.3	0.3	-	-	-	0.5	-	-	-	-	-	1.7	1.2	-	-	0.7	0.3	2.7	-	-	-	-	-	-	-	-	-	-	-	-	-	-	-	-	-	-	-	-	-	-	-	-
2014-2016	homa bay	Waweru - 2024 - JKUAT Repository	59	-	-	-	-	-	-	-	-	-	-	-	-	-	-	-	-	-	25.9	-	-	-	-	-	-	-	-	-	-	-	-	-	-	-	-	-	-	-	-	-	-	-	-	-	-	-	-
2015	kakamega	Hemming-Schroeder et al. - 2018 - The American Journal of Tropical Medicine and Hygiene	66	-	-	-	-	-	-	-	-	-	-	-	-	-	-	-	-	-	-	-	-	-	-	-	-	-	-	-	-	-	-	-	-	-	-	-	-	-	-	-	-	-	-	-	-	-	-
2015	kilifi	Omedo et al. - 2022 - Wellcome Open Research	44	-	-	-	-	-	-	-	-	-	-	-	-	-	-	-	-	-	-	-	-	-	-	-	-	-	-	-	-	-	2.3	-	-	-	-	-	-	-	-	-	-	-	-	-	-	-	-
2015	kisumu	Hemming-Schroeder et al. - 2018 - The American Journal of Tropical Medicine and Hygiene	43	-	-	-	-	-	-	-	-	-	-	-	-	-	-	-	-	-	-	-	-	-	-	-	-	-	-	-	-	-	-	-	-	-	-	-	-	-	-	2.3	-	-	-	-	-	-	-
2015	kisumu	Musyoka et al. - 2020 - Infection, Genetics and Evolution	94	-	-	-	-	-	-	-	-	-	-	-	-	-	-	-	-	-	-	-	-	-	-	-	-	-	-	-	-	-	-	-	-	-	-	-	-	-	-	-	-	-	-	-	-	-	-
2015-2016	homa bay	Osborne et al. - 2023 - Scientific Reports	70	-	-	-	-	-	-	-	-	-	-	-	-	-	-	-	-	-	-	-	-	-	-	-	-	-	-	-	-	-	-	-	-	-	-	-	-	-	-	-	-	-	4.6	-	-	-	-
2015-2016	kilifi	Wamae et al. - 2019 - Antimicrobial Agents and Chemotherapy	148	-	0.7	0	0	-	-	0	0	0	0	0	1	0	0	0	0	-	13	0	-	-	-	0.8	0	0	-	-	-	-	-	-	0	-	-	-	-	-	-	-	-	-	-	-	-	-	-
2016	kilifi	Omedo et al. - 2022 - Wellcome Open Research	51	-	-	-	-	-	-	-	-	-	-	-	-	-	-	-	-	-	-	-	-	-	-	-	-	-	2	-	2	-	-	-	-	-	-	-	-	-	-	-	-	-	-	-	-	-	-
2016-2017	siaya	Chebore et al. - 2020 - Malaria Journal	323	-	-	-	-	-	-	-	-	-	-	-	-	-	-	-	-	-	-	-	-	-	-	-	-	-	-	-	-	-	-	-	-	-	-	-	-	-	-	-	-	-	-	-	-	-	-
2016-2017	siaya	Schmedes et al. - 2021 - Emerging Infectious Diseases	417	-	-	-	-	-	-	-	-	-	-	-	-	-	-	-	-	-	-	-	-	-	-	-	-	-	-	-	-	-	-	-	-	-	-	-	-	-	-	-	-	-	-	-	-	-	-
2017	kilifi	Omedo et al. - 2022 - Wellcome Open Research	51	-	-	-	-	-	-	-	-	-	-	-	-	-	-	-	-	-	-	-	-	-	-	-	-	-	-	-	2	-	-	-	-	-	-	-	-	-	-	-	-	-	-	-	-	-	-
2018	bungoma	Osborne et al. - 2024 - Scientific Reports	53	-	-	-	-	-	-	-	-	-	-	-	-	-	-	-	-	-	-	-	-	-	-	-	-	-	-	-	-	-	-	-	-	-	-	-	-	-	-	-	-	-	-	-	-	-	-
2018	kilifi	Omedo et al. - 2022 - Wellcome Open Research	80	-	-	-	-	-	-	-	-	-	-	-	-	-	-	-	-	-	-	-	-	-	-	-	-	-	-	-	1.2	-	-	-	-	-	-	-	-	-	-	-	-	-	-	-	-	-	-
2018-2019	kilifi	Hamaluba et al. - 2021 - The Lancet Infectious Diseases	217	-	-	-	-	-	-	-	-	-	-	-	-	-	-	-	-	-	-	-	-	-	-	-	-	-	-	-	-	-	-	0	-	-	-	-	-	-	-	-	-	-	-	-	-	-	-
2018-2022	kombewa,kisii,kakamega,homa bay	Jeang et al. - 2024 - Malaria Journal	775	-	-	-	-	-	-	-	-	-	-	-	-	-	-	-	-	-	-	-	-	-	-	-	-	-	-	-	-	-	-	-	-	-	-	-	-	-	-	-	-	-	-	-	-	-	-
2019	bungoma	Osoti et al. - 2022 - Antimicrobial Agents and Chemotherapy	500	-	-	-	-	-	-	-	-	-	-	-	-	-	-	-	-	-	-	-	-	-	-	-	-	-	-	-	-	-	-	-	-	-	-	-	-	-	-	-	-	-	-	-	-	-	-
2019	busia	Osoti et al. - 2022 - Antimicrobial Agents and Chemotherapy	500	-	-	-	-	-	-	-	-	-	-	-	-	-	-	-	-	-	-	-	-	-	-	-	-	-	-	-	-	-	-	-	-	-	-	-	-	-	-	-	-	-	-	-	-	-	-
2019	kakamega	Osoti et al. - 2022 - Antimicrobial Agents and Chemotherapy	500	-	-	-	-	-	-	-	-	-	-	-	-	-	-	-	-	-	-	-	-	-	-	-	-	-	-	-	-	-	-	-	-	-	-	-	-	-	-	-	-	-	-	-	-	-	-
2019	kiambu	Kimani et al. - 2025 - Malaria Journal	47	-	-	-	-	-	-	-	-	-	-	-	-	-	-	-	-	-	-	-	-	-	-	-	-	-	-	-	-	-	-	-	-	-	-	-	-	-	-	-	-	-	-	-	-	-	-
2019	kisumu	Osoti et al. - 2022 - Antimicrobial Agents and Chemotherapy	500	-	-	-	-	-	-	-	-	-	-	-	-	-	-	-	-	-	-	-	-	-	-	-	-	-	-	-	-	-	-	-	-	-	-	-	-	-	-	-	-	-	-	-	-	-	-
2019	siaya	Osoti et al. - 2022 - Antimicrobial Agents and Chemotherapy	500	-	-	-	-	-	-	-	-	-	-	-	-	-	-	-	-	-	-	-	-	-	-	-	-	-	-	-	-	-	-	-	-	-	-	-	-	-	-	-	-	-	-	-	-	-	-
2021	kisii	Maniga et al. - 2023 - Malaria Journal	13	-	-	-	-	-	-	-	-	-	-	-	-	-	-	-	-	-	-	-	-	-	-	-	-	-	-	-	-	-	-	-	-	20	-	-	-	-	-	-	-	-	-	-	-	20	-
2022	bungoma	Osoti et al. - 2025 - BMC Infectious Diseases	74	-	-	-	-	-	-	-	-	-	-	-	-	-	-	-	-	-	-	-	-	-	-	-	-	-	-	-	-	-	-	-	-	-	-	-	-	-	-	-	-	-	-	0	-	-	-
2022	busia	Osoti et al. - 2025 - BMC Infectious Diseases	322	-	-	-	-	-	-	-	-	-	-	-	-	-	-	-	-	-	-	-	-	-	-	-	-	-	-	-	-	-	-	-	-	-	-	-	0	-	-	-	-	-	-	0	-	-	-
2022	busia	Makau et al. - 2024 - Tropical Medicine and Health	226	-	-	-	-	-	-	-	-	-	-	-	-	-	-	-	-	-	-	-	-	-	-	-	-	-	-	-	-	-	-	-	-	-	-	-	-	-	-	-	-	-	-	-	-	-	-
2022	homa bay	Osoti et al. - 2025 - BMC Infectious Diseases	174	-	-	-	-	-	-	-	-	-	-	-	-	-	-	-	-	-	-	-	-	-	-	-	-	-	-	-	-	-	-	-	-	-	-	-	-	-	-	-	-	-	-	-	-	-	-
2022	kakamega	Osoti et al. - 2025 - BMC Infectious Diseases	145	-	-	-	-	-	-	-	-	-	-	-	-	-	-	-	-	-	-	-	-	-	-	-	-	-	-	-	-	-	-	-	-	-	-	-	-	-	-	-	-	-	-	0	-	-	-
2022	kisii	Osoti et al. - 2025 - BMC Infectious Diseases	12	-	-	-	-	-	-	-	-	-	-	-	-	-	-	-	-	-	-	-	-	-	-	-	-	-	-	-	-	-	-	-	-	-	-	-	-	-	-	-	-	-	-	-	-	-	-
2022	kisumu	Osoti et al. - 2025 - BMC Infectious Diseases	161	-	-	-	-	-	-	-	-	-	-	-	-	-	-	-	-	-	-	-	-	-	-	-	-	-	-	-	-	-	-	-	-	-	-	-	0	-	-	-	-	-	-	-	-	-	-
2022	kwale	Osoti et al. - 2025 - BMC Infectious Diseases	18	-	-	-	-	-	-	-	-	-	-	-	-	-	-	-	-	-	-	-	-	-	-	-	-	-	-	-	-	-	-	-	-	-	-	-	-	-	-	-	-	-	-	-	-	-	-
2022	migori	Osoti et al. - 2025 - BMC Infectious Diseases	275	-	-	-	-	-	-	-	-	-	-	-	-	-	-	-	-	-	-	-	-	-	-	-	-	-	-	-	-	-	-	-	-	-	-	-	0	-	-	-	-	-	-	0	-	-	-
2022	siaya	Osoti et al. - 2025 - BMC Infectious Diseases	337	-	-	-	-	-	-	-	-	-	-	-	-	-	-	-	-	-	-	-	-	-	-	-	-	-	-	-	-	-	-	-	-	-	-	-	0	-	-	-	-	-	-	0	-	-	-
2022	turkana	Osoti et al. - 2025 - BMC Infectious Diseases	92	-	-	-	-	-	-	-	-	-	-	-	-	-	-	-	-	-	-	-	-	-	-	-	-	-	-	-	-	-	-	-	-	-	-	-	-	-	-	-	-	-	-	-	-	-	-
2022	vihiga	Osoti et al. - 2025 - BMC Infectious Diseases	68	-	-	-	-	-	-	-	-	-	-	-	-	-	-	-	-	-	-	-	-	-	-	-	-	-	-	-	-	-	-	-	-	-	-	-	-	-	-	-	-	-	-	-	-	-	-
2022	west pokot	Osoti et al. - 2025 - BMC Infectious Diseases	32	-	-	-	-	-	-	-	-	-	-	-	-	-	-	-	-	-	-	-	-	-	-	-	-	-	-	-	-	-	-	-	-	-	-	-	-	-	-	-	-	-	-	-	-	-	-
[truncated: 144 more columns]

## Sheet: validated_clean
year_sample	study_county	reference	sample_size	N458Y	C469Y	R539T	P553L	R561H	A675V
2006	kisumu	Taylor et al. - 2015 - Journal of Infectious Diseases	50	-	-	-	2	-	-
2018-2022	kombewa,kisii,kakamega,homa bay	Jeang et al. - 2024 - Malaria Journal	775	-	-	-	-	-	0.4
2021	kisii	Maniga et al. - 2023 - Malaria Journal	13	20	-	20	-	40	-
2022	bungoma	Osoti et al. - 2025 - BMC Infectious Diseases	74	-	5.9*	-	-	-	-
2022	busia	Osoti et al. - 2025 - BMC Infectious Diseases	322	-	2.8*	-	-	-	-
2022	busia	Makau et al. - 2024 - Tropical Medicine and Health	226	-	4.8	-	-	-	-
2022	kakamega	Osoti et al. - 2025 - BMC Infectious Diseases	145	-	-	-	4.3*	-	-
2022	kisumu	Osoti et al. - 2025 - BMC Infectious Diseases	161	-	10.7*	-	3.6*	-	7.1*
2022	migori	Osoti et al. - 2025 - BMC Infectious Diseases	275	-	2.1*	-	-	-	-
2022	siaya	Osoti et al. - 2025 - BMC Infectious Diseases	337	-	6.9*	-	-	-	-
2022	turkana	Osoti et al. - 2025 - BMC Infectious Diseases	92	-	4.3*	-	-	-	-
2022	vihiga	Osoti et al. - 2025 - BMC Infectious Diseases	68	-	2.1*	-	-	-	-
2022	west pokot	Osoti et al. - 2025 - BMC Infectious Diseases	32	-	33.3*	-	14.3*	-	50*

## Sheet: candidate_or_associated
year_sample	study_county	reference	sample_size	P441A	C469W	C469C	N537S	G538G	V568G	V568I
1996-2003	kisumu	de Laurent et al. - 2018 - The American Journal of Tropical Medicine and Hygiene	37	-	-	-	-	-	5.4	-
1998	kilifi	Omedo et al. - 2022 - Wellcome Open Research	57	-	-	1.8	-	-	-	-
2003	kisumu	Hemming-Schroeder et al. - 2018 - The American Journal of Tropical Medicine and Hygiene	29	-	-	6.9	-	-	-	-
2005-2006	kilifi	Wamae et al. - 2019 - Antimicrobial Agents and Chemotherapy	146	-	-	2	-	-	-	-
2006	kilifi	Omedo et al. - 2022 - Wellcome Open Research	40	-	-	2.5	-	-	-	-
2006	kisumu	Taylor et al. - 2015 - Journal of Infectious Diseases	50	-	-	2	-	-	-	-
2006	siaya	Taylor et al. - 2015 - Journal of Infectious Diseases	53	-	-	0	-	-	-	-
2007	kilifi	Omedo et al. - 2022 - Wellcome Open Research	46	-	-	2.2	-	-	-	-
2008	kakamega	Hemming-Schroeder et al. - 2018 - The American Journal of Tropical Medicine and Hygiene	31	-	3.2	-	-	-	-	-
2009	kilifi	Omedo et al. - 2022 - Wellcome Open Research	52	-	-	1.9	-	-	-	-
2010	kilifi	Omedo et al. - 2022 - Wellcome Open Research	69	-	-	1.4	-	-	-	-
2012	homa bay	Isozumi et al. - 2015 - Emerging Infectious Diseases	2918	-	-	-	-	0.6	-	-
2012	kilifi	Omedo et al. - 2022 - Wellcome Open Research	54	-	-	1.9	-	-	-	-
2013	kisumu	de Laurent et al. - 2018 - The American Journal of Tropical Medicine and Hygiene	41	-	-	-	-	-	2.4	-
2015	kakamega	Hemming-Schroeder et al. - 2018 - The American Journal of Tropical Medicine and Hygiene	66	-	-	1.5	-	-	-	-
2018	bungoma	Osborne et al. - 2024 - Scientific Reports	53	-	-	-	-	-	-	2.7
2018	kilifi	Omedo et al. - 2022 - Wellcome Open Research	80	-	-	1.2	-	-	-	-
2018-2022	kombewa,kisii,kakamega,homa bay	Jeang et al. - 2024 - Malaria Journal	775	-	-	0.3	-	-	-	-
2022	busia	Osoti et al. - 2025 - BMC Infectious Diseases	322	0.7*	-	-	1.4	-	-	-
2022	kisumu	Osoti et al. - 2025 - BMC Infectious Diseases	161	3.6*	-	-	-	-	-	-
2022	migori	Osoti et al. - 2025 - BMC Infectious Diseases	275	2.1*	-	-	-	-	-	-
2022	siaya	Osoti et al. - 2025 - BMC Infectious Diseases	337	1.5*	-	-	-	-	-	-

## Sheet: non_validated_clean
year_sample	study_county	reference	sample_size	R22K	S38C	P96Q	K108E	G112E	L116I	L119L	T126N	I134S	H136N	I148T	T149S	M157V	A174S	I178L	S182T	K189N	K189T	T192A	N217H	M253I	R255K	L258M	Q271H	I354V	V356V	S364S	L368L	K372K	Q391Q	P417P	N431S	C439C	L440L	M442V	I448M	F451Y	L457I	T474T	S477S	T478T	S485K	A486S	V487V	V487A	N490S
1994	kilifi	Omedo et al. - 2022 - Wellcome Open Research	94	-	-	-	-	-	-	-	-	-	-	-	-	-	-	-	-	-	-	-	-	-	-	-	-	-	1.1	-	-	-	-	-	-	-	-	-	-	-	-	-	-	-	-	-	-	-	-
1995	kilifi	Omedo et al. - 2022 - Wellcome Open Research	44	-	-	-	-	-	-	-	-	-	-	-	-	-	-	-	-	-	-	-	-	-	-	-	-	-	-	-	2.3	-	-	2.3	-	-	-	-	-	-	-	-	2.3	-	-	-	-	-	-
1995-1996	kilifi	Wamae et al. - 2019 - Antimicrobial Agents and Chemotherapy	148	-	-	-	-	-	-	0.7	0.7	-	0.7	-	-	-	-	1	-	-	8	-	-	-	-	1	-	0.7	-	-	-	-	-	0.7	-	-	-	-	-	-	-	-	-	-	-	-	-	-	-
1996-2003	kisumu	de Laurent et al. - 2018 - The American Journal of Tropical Medicine and Hygiene	37	-	-	-	-	-	-	-	-	-	-	-	-	-	-	-	-	-	-	-	-	-	-	-	-	-	-	-	-	-	-	-	-	-	-	-	-	-	-	-	-	-	2.7	-	-	-	-
1996-2003	malindi	de Laurent et al. - 2018 - The American Journal of Tropical Medicine and Hygiene	27	-	-	-	-	-	-	-	-	-	-	-	-	-	-	-	-	-	-	-	-	-	-	-	-	-	-	-	-	-	-	-	-	-	-	-	-	-	-	-	-	-	-	-	-	-	-
1997	kilifi	Omedo et al. - 2022 - Wellcome Open Research	36	-	-	-	-	-	-	-	-	-	-	-	-	-	-	-	-	-	-	-	-	-	-	-	-	-	-	-	-	-	-	-	-	-	-	-	-	-	-	-	-	-	-	-	-	-	-
1998	kilifi	Omedo et al. - 2022 - Wellcome Open Research	57	-	-	-	-	-	-	-	-	-	-	-	-	-	-	-	-	-	-	-	-	-	-	-	-	-	-	-	-	-	-	-	-	-	-	-	-	-	-	-	-	-	-	-	-	-	-
1998	kisii	Mita et al. - 2016 - Antimicrobial Agents and Chemotherapy	60	-	-	-	-	-	-	-	-	-	-	-	-	-	-	-	-	-	-	-	-	-	-	-	-	-	-	-	-	-	-	-	-	-	-	-	-	-	-	-	-	-	-	-	-	-	-
1998	kisumu	Nguetse et al. - 2017 - Malaria Journal	84	-	-	-	-	-	-	-	-	-	-	-	-	-	-	-	-	-	-	-	-	-	-	-	-	-	-	-	-	-	-	-	-	-	-	-	-	-	-	-	-	-	-	-	-	-	-
1998-1999	kilifi	Wamae et al. - 2019 - Antimicrobial Agents and Chemotherapy	146	-	-	0.7	0.7	-	-	-	0.7	0.7	-	-	0.7	0.7	-	-	3	-	15	-	-	-	-	1	-	-	-	-	-	-	-	-	-	-	-	-	-	-	-	-	-	-	-	-	0.7	-	-
2003	kakamega	Hemming-Schroeder et al. - 2018 - The American Journal of Tropical Medicine and Hygiene	32	-	-	-	-	-	-	-	-	-	-	-	-	-	-	-	-	-	-	-	-	-	-	-	-	-	-	-	-	-	-	-	-	-	-	-	-	-	-	3.1	-	-	-	-	-	-	-
2003	kilifi	Omedo et al. - 2022 - Wellcome Open Research	54	-	-	-	-	-	-	-	-	-	-	-	-	-	-	-	-	-	-	-	-	-	-	-	-	-	-	-	-	-	-	1.9	-	-	-	-	-	-	-	-	-	-	-	-	-	-	-
2003	kisumu	Hemming-Schroeder et al. - 2018 - The American Journal of Tropical Medicine and Hygiene	29	-	-	-	-	-	-	-	-	-	-	-	-	-	-	-	-	-	-	-	-	-	-	-	-	-	-	-	-	-	-	-	-	-	-	-	-	-	-	-	-	-	-	-	-	-	-
2004	kilifi	Omedo et al. - 2022 - Wellcome Open Research	59	-	-	-	-	-	-	-	-	-	-	-	-	-	-	-	-	-	-	-	-	-	-	-	-	-	-	-	-	-	-	-	-	-	-	-	-	-	-	-	-	-	-	-	1.7	-	-
2005	kilifi	Omedo et al. - 2022 - Wellcome Open Research	56	-	-	-	-	-	-	-	-	-	-	-	-	-	-	-	-	-	-	-	-	-	-	-	-	-	-	-	1.8	-	-	1.8	-	-	-	-	-	-	-	-	-	-	-	-	-	-	-
2005	kisumu	Hemming-Schroeder et al. - 2018 - The American Journal of Tropical Medicine and Hygiene	40	-	-	-	-	-	-	-	-	-	-	-	-	-	-	-	-	-	-	-	-	-	-	-	-	-	-	-	-	-	-	-	-	-	-	-	-	-	-	-	-	-	-	-	-	-	2.5
2005-2006	kilifi	Wamae et al. - 2019 - Antimicrobial Agents and Chemotherapy	146	-	-	-	0.7	-	-	0.7	-	-	0.7	0.7	-	-	-	-	1	-	10.6	0.7	-	-	-	-	0.9	-	-	-	-	-	-	0.7	-	-	-	-	-	-	-	-	-	-	-	-	-	-	-
2006	kilifi	Omedo et al. - 2022 - Wellcome Open Research	40	-	-	-	-	-	-	-	-	-	-	-	-	-	-	-	-	-	-	-	-	-	-	-	-	-	-	-	-	-	-	2.5	-	-	-	-	-	-	-	-	-	-	-	-	-	-	-
2006	kisumu	Taylor et al. - 2015 - Journal of Infectious Diseases	50	-	-	-	-	-	-	-	-	-	-	-	-	-	-	-	-	-	-	-	-	-	-	-	-	-	-	-	-	-	-	-	-	-	-	-	-	-	-	-	-	-	-	-	-	-	-
2006	siaya	Taylor et al. - 2015 - Journal of Infectious Diseases	53	-	-	-	-	-	-	-	-	-	-	-	-	-	-	-	-	-	-	-	-	-	-	-	-	-	-	-	-	-	-	-	-	-	-	-	-	-	-	-	-	-	-	-	-	-	-
2007	kilifi	Omedo et al. - 2022 - Wellcome Open Research	46	-	-	-	-	-	-	-	-	-	-	-	-	-	-	-	-	-	-	-	-	-	-	-	-	-	-	-	-	-	-	-	-	-	-	-	-	-	-	-	-	-	-	-	-	-	-
2008	kakamega	Hemming-Schroeder et al. - 2018 - The American Journal of Tropical Medicine and Hygiene	31	-	-	-	-	-	-	-	-	-	-	-	-	-	-	-	-	-	-	-	-	-	-	-	-	-	-	-	-	-	-	-	-	-	-	-	-	-	-	-	-	-	-	-	-	-	-
2008	kilifi	Omedo et al. - 2022 - Wellcome Open Research	34	-	-	-	-	-	-	-	-	-	-	-	-	-	-	-	-	-	-	-	-	-	-	-	-	-	-	-	-	2.9	-	-	-	-	-	-	-	-	-	-	-	-	-	-	-	-	-
2008	kisumu	Hemming-Schroeder et al. - 2018 - The American Journal of Tropical Medicine and Hygiene	35	-	-	-	-	-	-	-	-	-	-	-	-	-	-	-	-	-	-	-	-	-	-	-	-	-	-	-	-	-	-	-	-	-	-	-	-	-	2.9	-	-	-	-	-	-	-	-
2009	homa bay	Muwanguzi et al. - 2016 - Malaria Journal	32	-	-	-	-	-	-	-	-	-	-	-	-	-	-	-	-	-	-	-	-	-	-	-	-	-	-	-	-	-	-	-	-	-	-	-	-	-	-	-	-	-	-	-	-	-	-
2009	kilifi	Omedo et al. - 2022 - Wellcome Open Research	52	-	-	-	-	-	-	-	-	-	-	-	-	-	-	-	-	-	-	-	-	-	-	-	-	-	-	-	-	-	-	-	-	-	-	-	-	-	-	-	-	-	-	-	-	-	-
2010	kilifi	Omedo et al. - 2022 - Wellcome Open Research	69	-	-	-	-	-	-	-	-	-	-	-	-	-	-	-	-	-	-	-	-	-	-	-	-	-	-	-	-	-	-	-	-	-	1.4	-	-	-	-	-	-	-	-	-	-	-	-
2011	kilifi	Omedo et al. - 2022 - Wellcome Open Research	52	-	-	-	-	-	-	-	-	-	-	-	-	-	-	-	-	-	-	-	-	-	-	-	-	-	-	-	-	-	-	-	-	-	-	-	-	-	-	-	-	-	-	-	-	-	-
2011	kisumu	M√©nard et al. - 2016 - New England Journal of Medicine	198	-	-	-	-	-	-	-	-	-	-	-	-	-	-	-	-	-	-	-	-	-	-	-	-	-	-	-	-	-	-	-	-	-	-	-	-	-	-	-	-	-	-	-	-	-	-
2012	homa bay	Isozumi et al. - 2015 - Emerging Infectious Diseases	2918	-	-	-	-	-	-	-	-	-	-	-	-	-	-	-	-	-	-	-	-	-	-	-	-	-	-	-	-	-	-	-	-	0.4	-	0.2	-	-	-	-	0.2	-	-	-	-	-	-
2012	kilifi	Omedo et al. - 2022 - Wellcome Open Research	54	-	-	-	-	-	-	-	-	-	-	-	-	-	-	-	-	-	-	-	-	-	-	-	-	-	-	-	-	-	-	-	-	-	-	-	-	-	-	-	-	-	-	-	-	-	-
2012-2013	kilifi	Wamae et al. - 2019 - Antimicrobial Agents and Chemotherapy	132	-	-	-	-	-	-	-	-	-	1	-	-	-	0.8	-	-	-	15	-	-	-	-	-	-	-	-	-	-	-	-	-	-	-	-	-	-	-	-	-	-	-	-	-	-	-	-
2013	baringo	de Laurent et al. - 2018 - The American Journal of Tropical Medicine and Hygiene	34	-	-	-	-	-	-	-	-	-	-	-	-	-	-	-	-	-	-	-	-	-	-	-	-	-	-	-	-	-	-	-	-	-	-	-	-	-	-	-	-	-	-	-	-	-	-
2013	homa bay	Isozumi et al. - 2015 - Emerging Infectious Diseases	250	-	-	-	-	-	-	-	-	-	-	-	-	-	-	-	-	-	-	-	-	-	-	-	-	-	-	-	-	-	-	-	-	-	-	-	-	-	-	-	-	-	-	-	-	-	-
2013	kericho	de Laurent et al. - 2018 - The American Journal of Tropical Medicine and Hygiene	43	-	-	-	-	-	-	-	-	-	-	-	-	-	-	-	-	-	-	-	-	-	-	-	-	-	-	-	-	-	-	-	-	-	-	-	-	-	-	-	-	-	-	-	-	-	-
2013	kilifi	Omedo et al. - 2022 - Wellcome Open Research	83	-	-	-	-	-	-	-	-	-	-	-	-	-	-	-	-	-	-	-	-	-	-	-	-	-	-	1.2	-	-	-	2.4	-	-	-	-	-	-	-	-	-	-	-	-	-	1.2	-
2013	kisii	de Laurent et al. - 2018 - The American Journal of Tropical Medicine and Hygiene	47	-	-	-	-	-	-	-	-	-	-	-	-	-	-	-	-	-	-	-	-	-	-	-	-	-	-	-	-	-	-	-	-	-	-	-	-	-	-	-	-	-	-	-	-	-	-
2013	kisumu	de Laurent et al. - 2018 - The American Journal of Tropical Medicine and Hygiene	41	-	-	-	-	-	-	-	-	-	-	-	-	-	-	-	-	-	-	-	-	-	-	-	-	-	-	-	-	-	-	-	-	-	-	-	-	-	-	-	-	-	-	-	-	-	-
2013	kisumu	de Laurent et al. - 2018 - The American Journal of Tropical Medicine and Hygiene	47	-	-	-	-	-	-	-	-	-	-	-	-	-	-	-	-	-	-	-	-	-	-	-	-	-	-	-	-	-	-	-	-	-	-	-	-	-	-	-	-	-	-	-	-	-	-
2013	malindi	de Laurent et al. - 2018 - The American Journal of Tropical Medicine and Hygiene	39	-	-	-	-	-	-	-	-	-	-	-	-	-	-	-	-	-	-	-	-	-	-	-	-	-	-	-	-	-	-	-	-	-	-	-	-	-	-	-	-	-	-	-	-	-	-
2013-2014	kisumu	Kamau et al. - 2015 - The Journal of Infectious Diseases	108	-	-	-	-	-	-	-	-	-	-	-	-	-	-	-	-	-	-	-	-	-	-	-	-	-	-	-	-	-	-	-	-	-	-	-	-	-	-	-	-	0.9	-	-	-	-	-
2014	kilifi	Omedo et al. - 2022 - Wellcome Open Research	56	-	-	-	-	-	-	-	-	-	-	-	-	-	-	-	-	-	-	-	-	-	-	-	-	-	-	-	-	-	-	-	-	-	-	-	-	-	-	-	1.8	-	-	-	-	-	-
2014	kisumu,homa bay	Osborne et al. - 2021 - Scientific Reports	228	0.2	-	0.3	0.2	0.3	0.3	-	-	-	0.5	-	-	-	-	-	1.7	1.2	-	-	0.7	0.3	2.7	-	-	-	-	-	-	-	-	-	-	-	-	-	-	-	-	-	-	-	-	-	-	-	-
2014-2016	homa bay	Waweru - 2024 - JKUAT Repository	59	-	-	-	-	-	-	-	-	-	-	-	-	-	-	-	-	-	25.9	-	-	-	-	-	-	-	-	-	-	-	-	-	-	-	-	-	-	-	-	-	-	-	-	-	-	-	-
2015	kakamega	Hemming-Schroeder et al. - 2018 - The American Journal of Tropical Medicine and Hygiene	66	-	-	-	-	-	-	-	-	-	-	-	-	-	-	-	-	-	-	-	-	-	-	-	-	-	-	-	-	-	-	-	-	-	-	-	-	-	-	-	-	-	-	-	-	-	-
2015	kilifi	Omedo et al. - 2022 - Wellcome Open Research	44	-	-	-	-	-	-	-	-	-	-	-	-	-	-	-	-	-	-	-	-	-	-	-	-	-	-	-	-	-	2.3	-	-	-	-	-	-	-	-	-	-	-	-	-	-	-	-
2015	kisumu	Hemming-Schroeder et al. - 2018 - The American Journal of Tropical Medicine and Hygiene	43	-	-	-	-	-	-	-	-	-	-	-	-	-	-	-	-	-	-	-	-	-	-	-	-	-	-	-	-	-	-	-	-	-	-	-	2.3	-	-	-	-	-	-	-	-	-	-
2015	kisumu	Musyoka et al. - 2020 - Infection, Genetics and Evolution	94	-	-	-	-	-	-	-	-	-	-	-	-	-	-	-	-	-	-	-	-	-	-	-	-	-	-	-	-	-	-	-	-	-	-	-	-	-	-	-	-	-	-	-	-	-	-
2015-2016	homa bay	Osborne et al. - 2023 - Scientific Reports	70	-	-	-	-	-	-	-	-	-	-	-	-	-	-	-	-	-	-	-	-	-	-	-	-	-	-	-	-	-	-	-	-	-	-	-	-	4.6	-	-	-	-	-	-	-	-	-
2015-2016	kilifi	Wamae et al. - 2019 - Antimicrobial Agents and Chemotherapy	148	-	0.7	-	-	-	-	-	-	-	-	-	1	-	-	-	-	-	13	-	-	-	-	0.8	-	-	-	-	-	-	-	-	-	-	-	-	-	-	-	-	-	-	-	-	-	-	-
2016	kilifi	Omedo et al. - 2022 - Wellcome Open Research	51	-	-	-	-	-	-	-	-	-	-	-	-	-	-	-	-	-	-	-	-	-	-	-	-	-	2	-	2	-	-	-	-	-	-	-	-	-	-	-	-	-	-	-	-	-	-
2016-2017	siaya	Chebore et al. - 2020 - Malaria Journal	323	-	-	-	-	-	-	-	-	-	-	-	-	-	-	-	-	-	-	-	-	-	-	-	-	-	-	-	-	-	-	-	-	-	-	-	-	-	-	-	-	-	-	-	-	-	-
2016-2017	siaya	Schmedes et al. - 2021 - Emerging Infectious Diseases	417	-	-	-	-	-	-	-	-	-	-	-	-	-	-	-	-	-	-	-	-	-	-	-	-	-	-	-	-	-	-	-	-	-	-	-	-	-	-	-	-	-	-	-	-	-	-
2017	kilifi	Omedo et al. - 2022 - Wellcome Open Research	51	-	-	-	-	-	-	-	-	-	-	-	-	-	-	-	-	-	-	-	-	-	-	-	-	-	-	-	2	-	-	-	-	-	-	-	-	-	-	-	-	-	-	2	-	-	-
2018	bungoma	Osborne et al. - 2024 - Scientific Reports	53	-	-	-	-	-	-	-	-	-	-	-	-	-	-	-	-	-	-	-	-	-	-	-	-	-	-	-	-	-	-	-	-	-	-	-	-	-	-	-	-	-	-	-	-	-	-
2018	kilifi	Omedo et al. - 2022 - Wellcome Open Research	80	-	-	-	-	-	-	-	-	-	-	-	-	-	-	-	-	-	-	-	-	-	-	-	-	-	-	-	1.2	-	-	-	-	-	-	-	-	-	-	-	-	-	-	-	-	-	-
2018-2019	kilifi	Hamaluba et al. - 2021 - The Lancet Infectious Diseases	217	-	-	-	-	-	-	-	-	-	-	-	-	-	-	-	-	-	-	-	-	-	-	-	-	-	-	-	-	-	-	-	-	-	-	-	-	-	-	-	-	-	-	-	-	-	-
2018-2022	kombewa,kisii,kakamega,homa bay	Jeang et al. - 2024 - Malaria Journal	775	-	-	-	-	-	-	-	-	-	-	-	-	-	-	-	-	-	-	-	-	-	-	-	-	-	-	-	-	-	-	-	-	-	-	-	-	-	-	-	-	-	-	-	-	-	-
2019	bungoma	Osoti et al. - 2022 - Antimicrobial Agents and Chemotherapy	500	-	-	-	-	-	-	-	-	-	-	-	-	-	-	-	-	-	-	-	-	-	-	-	-	-	-	-	-	-	-	-	-	-	-	-	-	-	-	-	-	-	-	-	-	-	-
2019	busia	Osoti et al. - 2022 - Antimicrobial Agents and Chemotherapy	500	-	-	-	-	-	-	-	-	-	-	-	-	-	-	-	-	-	-	-	-	-	-	-	-	-	-	-	-	-	-	-	-	-	-	-	-	-	-	-	-	-	-	-	-	-	-
2019	kakamega	Osoti et al. - 2022 - Antimicrobial Agents and Chemotherapy	500	-	-	-	-	-	-	-	-	-	-	-	-	-	-	-	-	-	-	-	-	-	-	-	-	-	-	-	-	-	-	-	-	-	-	-	-	-	-	-	-	-	-	-	-	-	-
2019	kiambu	Kimani et al. - 2025 - Malaria Journal	47	-	-	-	-	-	-	-	-	-	-	-	-	-	-	-	-	-	-	-	-	-	-	-	-	-	-	-	-	-	-	-	-	-	-	-	-	-	-	-	-	-	-	-	-	-	-
2019	kisumu	Osoti et al. - 2022 - Antimicrobial Agents and Chemotherapy	500	-	-	-	-	-	-	-	-	-	-	-	-	-	-	-	-	-	-	-	-	-	-	-	-	-	-	-	-	-	-	-	-	-	-	-	-	-	-	-	-	-	-	-	-	-	-
2019	siaya	Osoti et al. - 2022 - Antimicrobial Agents and Chemotherapy	500	-	-	-	-	-	-	-	-	-	-	-	-	-	-	-	-	-	-	-	-	-	-	-	-	-	-	-	-	-	-	-	-	-	-	-	-	-	-	-	-	-	-	-	-	-	-
2021	kisii	Maniga et al. - 2023 - Malaria Journal	13	-	-	-	-	-	-	-	-	-	-	-	-	-	-	-	-	-	-	-	-	-	-	-	-	-	-	-	-	-	-	-	20	-	-	-	-	-	-	-	-	-	-	-	-	-	-
2022	bungoma	Osoti et al. - 2025 - BMC Infectious Diseases	74	-	-	-	-	-	-	-	-	-	-	-	-	-	-	-	-	-	-	-	-	-	-	-	-	-	-	-	-	-	-	-	-	-	-	-	-	-	-	-	-	-	-	-	-	-	-
2022	busia	Osoti et al. - 2025 - BMC Infectious Diseases	322	-	-	-	-	-	-	-	-	-	-	-	-	-	-	-	-	-	-	-	-	-	-	-	-	-	-	-	-	-	-	-	-	-	-	-	-	-	-	-	-	-	-	-	-	-	-
2022	busia	Makau et al. - 2024 - Tropical Medicine and Health	226	-	-	-	-	-	-	-	-	-	-	-	-	-	-	-	-	-	-	-	-	-	-	-	-	-	-	-	-	-	-	-	-	-	-	-	-	-	-	-	-	-	-	-	-	-	-
2022	homa bay	Osoti et al. - 2025 - BMC Infectious Diseases	174	-	-	-	-	-	-	-	-	-	-	-	-	-	-	-	-	-	-	-	-	-	-	-	-	-	-	-	-	-	-	-	-	-	-	-	-	-	-	-	-	-	-	-	-	-	-
2022	kakamega	Osoti et al. - 2025 - BMC Infectious Diseases	145	-	-	-	-	-	-	-	-	-	-	-	-	-	-	-	-	-	-	-	-	-	-	-	-	-	-	-	-	-	-	-	-	-	-	-	-	-	-	-	-	-	-	-	-	-	-
2022	kisii	Osoti et al. - 2025 - BMC Infectious Diseases	12	-	-	-	-	-	-	-	-	-	-	-	-	-	-	-	-	-	-	-	-	-	-	-	-	-	-	-	-	-	-	-	-	-	-	-	-	-	-	-	-	-	-	-	-	-	-
2022	kisumu	Osoti et al. - 2025 - BMC Infectious Diseases	161	-	-	-	-	-	-	-	-	-	-	-	-	-	-	-	-	-	-	-	-	-	-	-	-	-	-	-	-	-	-	-	-	-	-	-	-	-	-	-	-	-	-	-	-	-	-
2022	kwale	Osoti et al. - 2025 - BMC Infectious Diseases	18	-	-	-	-	-	-	-	-	-	-	-	-	-	-	-	-	-	-	-	-	-	-	-	-	-	-	-	-	-	-	-	-	-	-	-	-	-	-	-	-	-	-	-	-	-	-
2022	migori	Osoti et al. - 2025 - BMC Infectious Diseases	275	-	-	-	-	-	-	-	-	-	-	-	-	-	-	-	-	-	-	-	-	-	-	-	-	-	-	-	-	-	-	-	-	-	-	-	-	-	-	-	-	-	-	-	-	-	-
2022	siaya	Osoti et al. - 2025 - BMC Infectious Diseases	337	-	-	-	-	-	-	-	-	-	-	-	-	-	-	-	-	-	-	-	-	-	-	-	-	-	-	-	-	-	-	-	-	-	-	-	-	-	-	-	-	-	-	-	-	-	-
2022	turkana	Osoti et al. - 2025 - BMC Infectious Diseases	92	-	-	-	-	-	-	-	-	-	-	-	-	-	-	-	-	-	-	-	-	-	-	-	-	-	-	-	-	-	-	-	-	-	-	-	-	-	-	-	-	-	-	-	-	-	-
2022	vihiga	Osoti et al. - 2025 - BMC Infectious Diseases	68	-	-	-	-	-	-	-	-	-	-	-	-	-	-	-	-	-	-	-	-	-	-	-	-	-	-	-	-	-	-	-	-	-	-	-	-	-	-	-	-	-	-	-	-	-	-
2022	west pokot	Osoti et al. - 2025 - BMC Infectious Diseases	32	-	-	-	-	-	-	-	-	-	-	-	-	-	-	-	-	-	-	-	-	-	-	-	-	-	-	-	-	-	-	-	-	-	-	-	-	-	-	-	-	-	-	-	-	-	-
[truncated: 80 more columns]
